# Supplementary material for: Heterogenous oceanic redox conditions through the Ediacaran-Cambrian boundary limited the metazoan zonation
Source: Sci Rep. 2017 Aug 17;7:8550. doi: 10.1038/s41598-017-07904-3 (PMC5561082; doi:10.1038/s41598-017-07904-3)
Supplement: Supplementary file 2 — Dataset 1 [file 41598_2017_7904_MOESM2_ESM.xls]

## Sheet: Table 1
Table.1 Trace elements and N isotopes of investigated profiles. N isotopes for Longbizui section were not determined together to avoid repetitive works.
Formation	Samples	Location	TOC	TN	(C/N)atomic	15N	Al2O3	TiO2	Mo	U	V	Cr	Cu	Zn	Ni	Mo(EF)	U(EF)	V(EF)	Cr(EF)	Cu(EF)	Zn(EF)	Ni(EF)
		m	wt%	wt%		‰, Air	wt%	wt%	ppm	ppm	ppm	ppm	ppm	ppm	ppm
Zhongnan section
Niutitang Fm.	ZN-C1n-19	6.3	1.88				15.92	0.813	268	95.2	973	149	111	131	95.5	217.618	33.498	7.90083	1.74762	2.60384	1.45563	1.48251
	ZN-C1n-18	5.2	1.3	0.111	13.65	1.2	11.64	0.779	144	97.8	646	106	83.2	28.2	15	159.923	47.0664	7.17435	1.70042	2.66934	0.428567	0.318475
	ZN-C1n-17	4.4	1.77				15.33	0.96	251	97.5	871	118	115	44.3	23.5	211.658	35.6277	7.34478	1.43729	2.80149	0.511192	0.378846
	ZN-C1n-16	3.7	0.8	0.106	8.8	0	14.66	0.826	735	51.9	275	102	56.3	773	253	648.121	19.8316	2.42494	1.29918	1.43419	9.32756	4.26505
	ZN-C1n-15	3.3	0.75				16.9	0.811	164	49.8	3982	213	50.8	201	84.2	125.447	16.507	30.4591	2.3534	1.12256	2.10393	1.2313
	ZN-C1n-14	2.65	1.29	0.121	12.43	1.7	16.8	0.84	334	16.9	1307	184	67.9	129	63.7	257.004	5.63511	10.057	2.04509	1.50936	1.35832	0.93706
	ZN-C1n-13	2.2	2.39	0.124	22.47	1.3	13.59	0.832	377	19.5	775	116	37.9	28.7	19.1	358.612	8.03785	7.37199	1.59383	1.04149	0.373581	0.347337
	ZN-C1n-12	1.5	5.12	0.092	64.87	0	10.91	0.684	121	9.58	605	446	44.9	312	79.8	143.372	4.91887	7.16858	7.63332	1.53693	5.05886	1.80765
	ZN-C1n-11	1.45	9.46				2.35	0.14	41.8	5.19	248	228	36.3	52.1	41	229.938	12.3716	13.6423	18.1163	5.76863	3.92186	4.31175
	ZN-C1n-09	1.4	8.39				8.89	0.376	302	36.9	2422	2227	274	236	200	439.145	23.2514	35.2188	46.7759	11.5102	4.69605	5.55988
	ZN-C1n-08	1.1	9.55	0.162	68.72	1.4	1.48	0.081	22.6	3.71	408	126	10.5	20.2	35.7	197.401	14.0423	35.637	15.8969	2.64948	2.41442	5.96134
	ZN-C1n-07	1	10.8	0.139	90.57	1.5	8.6	0.47	105	21.6	1105	1535	38.4	52.4	62.3	157.831	14.0695	16.6099	33.3283	1.6675	1.07784	1.7903
	ZN-C1n-06	0.8	14.4	0.07	239.8	-7.5	9.03	0.442	88.9	33.8	3480	2250	80.5	130	120	127.267	20.9678	49.8189	46.5263	3.32921	2.5467	3.28421
	ZN-B-C1n-08	0.57					22.84	0.325	123	31	1449	169	76.1	90.2	29.1	69.6164	7.6031	8.20116	1.38164	1.24429	0.698607	0.314872
	ZN-B-C1n-07	0.51					21.79	0.27	52.8	42.4	101	21	102	82	29.7	31.3242	10.9002	0.599193	0.179956	1.74814	0.665701	0.33685
	ZN-C1n-05	0.5	0.21	0.194	1.26	1.9	22.23	0.247	40.1	44.3	117	22.1	153	109	32.5	23.3189	11.1632	0.680376	0.185634	2.57031	0.86738	0.361311
	ZN-B-C1n-06	0.47					5.39	0.434	188	24.6	427	285	96.5	98.5	43.6	450.891	25.5665	10.241	9.87324	6.68609	3.23273	1.9991
	ZN-C1n-04	0.46	0.11				23.25	0.283	21	46.5	80.3	19.2	134	93.4	30.9	11.6761	11.2035	0.446473	0.154199	2.15236	0.710635	0.328453
	ZN-B-C1n-01	0.45	0.12	0.088	3.58	2.4	1.21	0.048	13.1	294	590	354	61.6	133	36.5	139.955	1361.09	63.0332	54.6288	19.012	19.4441	7.45495
	ZN-C1n-02	0.4					1.65	0.057	63.4	330	583	472	34	52.4	27.5	496.716	1120.35	45.6759	53.4148	7.69535	5.61785	4.11894
	ZN-B-C1n-02	0.35	0.78	0.045	11.66	0.9	2.54	0.072	19.4	280	94.5	36.5	16.7	15.6	18.2	98.7349	617.517	4.80951	2.68326	2.45537	1.08646	1.77082
	ZN-B-C1n-03	0.31					12.73	0.742	152	83.9	272	196	104	80.5	77.4	154.354	36.9197	2.76212	2.87496	3.05097	1.11864	1.50262
	ZN-C1n-01	0.2	0.27				2.54	0.06	19.2	109	740	160	82.9	3851	865	97.717	240.391	37.6618	11.7622	12.1886	268.202	84.1627
Dengying Fm.	ZN-Z2d-02	0	0.21	0.058	4.22	0.4	0.899	0.059	1.81	3.87	107	44.6	4.77	125	35.8	26.0269	24.1144	15.386	9.26358	1.98149	24.5965	9.84148
Nangao section
Niutitang Fm.	NG-C1n-19	21.95	4.11				11.87	1.12	46.4	31.4	236	86.2	20.7	32	8.06	50.5324	14.8185	2.57018	1.356	0.651258	0.476894	0.167811
	NG-C1n-18	19.73	7.38	0.116	74.16	-2.2	10.98	1.05	48.2	20.7	179	71.1	26.6	35.6	38	56.7476	10.5607	2.10743	1.20912	0.904717	0.573548	0.8553
	NG-C1n-16	17.73	4.7	0.118	46.43	-1.2	12.97	0.903	59.7	26.3	500	91.9	16.3	30.2	24.2	59.5028	11.359	4.98348	1.32306	0.469333	0.411898	0.461119
	NG-C1n-14	16.55	4.98				12.74	0.919	58.8	25.5	1348	96.6	25.4	26.7	39.1	59.6638	11.2123	13.678	1.41583	0.744557	0.370736	0.758481
	NG-C1n-12	14.04	4.24	0.131	37.73	-0.5	10.67	0.663	83.3	47.5	1698	124	60.3	62.3	118	100.921	24.9376	20.572	2.17001	2.11051	1.03287	2.7331
	NG-C1n-11	13.6	1.08	0.262	4.81	-1.1	1.55	0.126	14.4	21.4	63.9	15.2	17.1	32.1	47.2	120.097	77.3405	5.32932	1.83111	4.12001	3.6635	7.52571
	NG-C1n-10	10.4	8.43	0.195	50.39	-2.3	8.5	0.52	106	85.1	524	62.2	58.1	23.3	115	161.209	56.0835	7.96921	1.36639	2.55265	0.484908	3.34361
	NG-C1n-08	9.53	10.3	0.191	62.86	-3.4	9.36	0.634	91.7	25.1	4237	260	37.9	267	138	126.647	15.0218	58.5174	5.18682	1.51216	5.04612	3.64368
	NG-C1n-06	8.63	14.1				8.46	0.504	132	41.7	460	66.6	30.2	56.7	91.8	201.7	27.6115	7.02895	1.46997	1.33312	1.18559	2.6817
	NG-C1n-05	8.39	15.4	0.279	64.34	-2.9	8.6	0.73	149	49.6	371	64.1	61.6	67.1	94.7	223.97	32.3079	5.57671	1.39176	2.67495	1.38021	2.72138
	NG-B-C1n-10	8.27					8.59	1.41	103	38.3	906	85.3	61.3	268	92.6	155.005	24.9764	13.6345	1.85421	2.66502	5.51905	2.66413
	NG-B-C1n-09	8.21	11.61	0.159	85.12	-5.9	10.37	1.31	78.4	35.1	1396	115	81.7	156	76.6	97.7327	18.9606	17.4024	2.07073	2.94223	2.66114	1.82552
	NG-B-C1n-08	8.15					10.06	1.46	82.2	37.9	663	78.9	46.5	94.7	82	105.627	21.1041	8.51958	1.46448	1.72619	1.66523	2.01443
	NG-B-C1n-07	8.11					10.99	0.998	106	37.6	420	81.9	39.3	139	95.1	124.684	19.1653	4.94031	1.39152	1.33545	2.23738	2.13855
	NG-B-C1n-06	8.05	10.3	0.191	62.86	-3.7	8.41	0.678	111	51.4	396	72.6	88.8	117	158	170.62	34.2367	6.08698	1.61192	3.94322	2.461	4.643
	NG-B-C1n-05	7.94	6.08				7.33	0.825	1252	98.3	2828	1570	467	1347	285	2208.02	75.1233	49.8745	39.9944	23.7929	32.5077	9.609
	NG-B-C1n-04	7.85	7.23	0.118	71.42	-5.4	3.29	0.409	1172	108	996	105	180	180	717	4605.05	183.888	39.1351	5.95932	20.432	9.6783	53.8593
	NG-B-C1n-03	7.77	8.42				3.05	0.395	62.5	159	1178	426	148	146	120	264.901	292.026	49.9285	26.0803	18.1216	8.4679	9.72341
	NG-B-C1n-02	7.71	9.51	0.17	65.21	-0.2	9.64	0.569	95.9	51.1	3017	2155	646	137	283	128.601	29.694	40.4577	41.7421	25.0259	2.514	7.25515
	NG-B-C1n-01	7.68	11.2				6.66	0.399	117	66.4	2330	1999	548	135	222	227.099	55.8494	45.2256	56.0457	30.7284	3.58577	8.23789
Laobao Fm.	NG-Z2l-08	7.16	0.55	0.022	29.14	0.7	1.51	0.307	44.5	90	275	160	56.9	367	119	380.966	333.88	23.5428	19.7855	14.0724	42.9944	19.4763
	NG-Z2l-05	5.73	0.24	0.028	9.99	-1.3	5.86	0.292	5.65	2.21	66.5	61.9	21.2	37.4	6.98	12.4639	2.11261	1.46699	1.97241	1.35105	1.12901	0.294371
	NG-Z2l-04	4.63	0.19	0.049	4.28	-1.2	5.95	0.263	3.55	1.22	50.3	56.7	12.8	21.2	9.38	7.71284	1.1486	1.09283	1.77938	0.80339	0.630291	0.389604
	NG-Z2l-02	2.62	0.17	0.033	6.01	-0.2	5.86	0.277	4.1	1.25	45.4	47.9	16	38	8.26	9.04459	1.19492	1.00152	1.52631	1.01966	1.14712	0.348353
Dengying Fm.	NG-Z2d-01	2.53	0.08	0.051	1.83	-2.1	7.55	0.305	3.05	1.25	47.1	62.2	10.3	13.4	7.81	5.22223	0.927444	0.806449	1.53832	0.509476	0.313964	0.255647
Longbizui section
Niutitang Fm.	LBZ-C1n-18	103.86	5.83				6.77	0.721	43.9	13.6	124	50.1	22.8	139	25.2	83.826	11.2532	2.36775	1.38182	1.25771	3.63202	0.919918
	LBZ-C1n-16	97.33	6.55				10.88	0.697	142	15	604	114	35	38.4	44.2	168.718	7.72302	7.17647	1.9565	1.20136	0.624345	1.00399
	LBZ-C1n-14	92.4	4.06				4.8	0.637	62.2	78.1	198	36.3	126	1353	248	167.514	91.1454	5.33245	1.41211	9.80309	49.8631	12.7687
	LBZ-C1n-10	85.76	6.64				6.48	0.691	87.4	40.2	165	40.7	39	48.6	43.6	174.357	34.7517	3.29164	1.1728	2.24762	1.32673	1.66283
	LBZ-C1n-08	76.71	6.2				8.11	0.882	808	331	1120	181	115	139	187	1287.93	228.629	17.8525	4.16736	5.29554	3.03191	5.69847
	LBZ-C1n-05	70.14	9.19				4.61	0.385	75.5	26.4	1530	127	142	217	109	211.714	32.0795	42.9036	5.14406	11.5033	8.32686	5.84336
	LBZ-C1n-04	69.28	6.86				9.69	0.758	58.6	30.8	1321	653	202	1633	189	78.1766	17.8054	17.6231	12.5833	7.78505	29.8116	4.82031
	LBZ-B-C1n-13	68.73					5.46	0.349	192	53.2	10389	2034	222	1097	281	454.581	54.5813	245.971	69.5604	15.1843	35.5416	12.7189
	LBZ-C1n-02	68.5	7.25				3.91	0.324	98.6	14.5	5124	779	74.5	452	56.9	325.989	20.7738	169.408	37.2018	7.11563	20.4496	3.59644
	LBZ-B-C1n-11	68.43					3.47	0.477	77.2	22.9	2752	598	1423	5146	97.2	287.601	36.9684	102.523	32.1792	153.147	262.339	6.92268
	LBZ-B-C1n-10	68.23					0.519	0.067	19.5	9.76	572	95.3	211	3819	68.1	485.702	105.343	142.473	34.287	151.827	1301.68	32.4278
	LBZ-B-C1n-08	67.9					3.84	0.311	77.1	32.5	3680	392	225	3169	229	259.553	47.4108	123.885	19.0616	21.8819	145.987	14.7381
	LBZ-B-C1n-06	67.48					1.43	0.14	38.4	23.5	1241	191	76.5	1482	87.3	347.135	92.057	112.186	24.9403	19.9783	183.33	15.0874
	LBZ-B-C1n-02	67					9.51	1.16	22.2	12.9	474	122	113	1291	85.5	30.1769	7.59861	6.44318	2.39543	4.43743	24.0142	2.22189
	LBZ-B-C1n-01	66.8					11.62	0.954	15.7	5.59	288	67	82.7	186	58.7	17.4661	2.69482	3.20397	1.07664	2.65787	2.83158	1.24844
	LBZ-C1n-01	66.79	9.23				8.85	0.808	34.3	12.2	242	105	112	534	115	50.1018	7.72221	3.53488	2.21539	4.72616	10.6738	3.21138
Liuchapo Fm.	LBZ-B-C1l-02	66.7					9.1	0.877	28.2	12.4	378	104	113	473	103	40.06	7.63317	5.36974	2.13401	4.63736	9.1948	2.79726
	LBZ-B-C1l-01	66.45	3.31				6.01	0.643	35.7	23.9	642	143	133	549	109	76.7886	22.2766	13.809	4.44289	8.26439	16.1592	4.48218
	LBZ-C1l-14	60.71	2.43				1	0.366	15.2	41.6	958	164	103	308	15.5	196.493	233.033	123.842	30.623	38.4654	54.4845	3.83062
	LBZ-C1l-12	50.85	1.08				2.68	0.199	14.9	1.97	145	133	34.8	33.3	24.7	71.8711	4.11771	6.99417	9.2666	4.84929	2.19802	2.27771
	LBZ-C1l-10	42	1.02				0.366	0.036	20.7	2.9	1054	174	77.3	620	34	731.126	44.3856	372.274	88.7711	78.8737	299.663	22.9581
	LBZ-C1l-08	32.84	0.61				2.62	0.19	17.5	2.25	70.7	33.4	25.9	119	29.1	86.3455	4.81068	3.48836	2.38039	3.69175	8.03467	2.74491
	LBZ-C1l-05	20.55	0.77				3.42	0.192	9.86	2.64	99.4	86.4	37.4	92.4	22.4	37.2695	4.32417	3.75719	4.71728	4.08394	4.77934	1.61867
	LBZ-C1l-03	10.84	0.11				3.91	0.198	6.57	1.47	51.1	31	17.9	43.4	15.5	21.7216	2.10603	1.68946	1.48043	1.70966	1.96352	0.979698
	LBZ-C1l-01	0	1.06				5.83	0.267	4.3	2.22	43.7	26.1	17.3	125	10.6	9.5346	2.13309	0.968982	0.835941	1.10818	3.79283	0.449339

## Sheet: Appendix table 2
Table.2 N isotopes versus atomic C/N ratios from diverse depositional environments in the early Cambrian in SCB.
Depositional environments	15N/Air,‰	(C/N)atomic	Location and Data Sources
Shallow shelf	-0.4	33.95	Three Gorges area, Cremonese et al.(2014)
	-0.47	39.07
	-0.54	35.41
	-0.46	7.79
	0.18	23.92
	1.58	34.2
	1.8	128.96
	5.65	111.46
	-2.34	59.97
	0.92	30.06
	0.68	39.88
	2.36	65.76
	2.79	48.41
	2.62	32.6
	2.83	6.41
	1.45	14.83
	1.2	4.78
	2.52	53.75
	-0.34	54.28
Intrashelf basin	1.2	13.6523	Zhongnan section, this study
	0	8.7977
	1.7	12.4277
	1.3	22.4678
	0	64.8735
	1.4	68.7185
	1.5	90.572
	-7.5	239.8
	1.9	1.26184
	2.4	3.57656
	0.9	11.657
	0.4	4.22062
Slope	0.4	177.8	Sancha section, Wang et al.(2015)
	-0.1	94.5
	1.1	86.7
	-0.5	118.3
	-0.1	111.8
	-0.2	105
	-0.5	118.3
	-0.5	66.9
	-0.9	97.1
	-0.6	78.5
	-4.7	76.6
	-1	60.8
	-0.8	62.7
	0	101.2
	0.5	72.2
	0.8	78.7
	0.7	67.7
	0.8	22.2
	1	24.9
	2.5	15.5
	2.2	18.2
	1.4	26.1
	2	18.9
	0.8	28.2
	1.8	20.7
	3.1	8.2
	1.2	6.3
	0.6	3
	0.2	3.7
	-2.2	74.1623	Nangao section, this study
	-1.2	46.4302
	-0.5	37.7294
	-1.1	4.80516
	-2.3	50.3939
	-3.4	62.8621
	-2.9	64.343
	-5.9	85.1177
	-3.7	62.8621
	-5.4	71.4235
	-0.2	65.2104
	0.7	29.1424
	-1.3	9.99167
	-1.2	4.28215
	-0.2	6.0051
	-2.1	1.82854
Slope-basin	-1.89	20.7148	Longbizui section, Cremonse et al.(2014)
	-1.93	23.5011
	-1.89	35.04
	-1.98	33.6052
	-1.68	53.0597
	-1.67	23.9043
	-0.3	34.0554
	-0.76	90.3908
	-0.36	97.4945
	-0.08	86.7795
	-0.59	42.3125
	-1.18	21.1312
	-1.04	60.5075
	-0.43	28.4
	-0.95	78.1016
	0.74	51.5237
	5.94	74.6751
	5.17	49.4361
	2.48	86.8071
	2.8	4.01436
	2.43	11.6958
	-0.61	112.57	Lijiatuo section, Cremonese et al. (2014)
	-0.13	29.22
	-1.43	141.17
	0.11	30.4
	-0.14	53.45
	-0.54	73.61
	-0.74	75.1
	0.25	144.84
	0.21	164.59
	-0.56	147.81
	0.34	147
	0.86	378.27
	-0.23	61.79
	0.1	55.83
	-0.53	77.97
	-0.42	36.85
	0.08	57.52
	-0.13	12.94
	-0.54	48.94
	-0.18	145.14
	-0.39	15.71
	0.07	6.532
	0.13	2.34
	0.05	4.08
	-0.03	3.076
	-0.07	3.728
	0.08	5.35
	0.12	5.86
	-0.08	16.82
	-0.59	29.57
	-0.33	106.93
	-0.86	112.03
	-1.81	153.72
	-1.62	15.39
	-1.16	18.75
	-0.43	144.3
	0.41	107.58
	0.32	99.68
	-0.08	160.31

## Sheet: Appendix table 3
Table.3 Fe speciation ratios for the early Cambrian in diverse depositional environments in SCB, mostly compiled from published studies.All data are presented in ascending order.
Depositional environments	FeHR/FeT	FePY/FeHR	Location and Data Sources
Shallow shelf	0.335535	0.326746	Three Gorges Area, Chen et al.(2015)
	0.424754	0.301042
	0.321683	0.338566
	0.465678	0.454959
	0.445569	0.194866
	0.611414	0.500942
	0.943028	0.738593
	0.85	0.21
	0.85	0.09
	0.69	0.49
	0.8	0.38
	0.81	0.71
	0.75	0.54
	0.99	0.53
	0.67	0.5
	0.66	0.33
Intrashelf basin	0.22	0.82	Zhongnan section, Xu et al.(2013)
	0.61	0.93
	0.77	0.93
	0.8	0.97
	0.69	0.01
	0.33	0.02
	0.29	0.12	Wen et al.(2015)
	0.48	0.03
	0.73	0.02
	0.62	0.87
	0.9	0.69
	0.68	0.91
	0.54	0.84
	0.65	0.55
	0.87	0.63
	0.66	0.93
	0.66	0.04
	0.36	0.05
	0.48	0.11
	0.28	0.02
Slope-basin	0.88	0.23	Songtao, Canfield et al.(2008)
	0.79	0.59
	0.85	0.26
	0.99	0.23
	0.37	0.69
	0.86	0.32
	0.65	0.34
	0.51	0.44
	0.59	0.83
	0.92	0.54
	0.36	0.23
	0.99	0.7
	0.98	0.55
	0.54	0.91
	0.71	0.9
	0.96	0.69
	0.86	0.76
	0.75	0.8
	0.69	0.85
	0.93	0.37
	0.97	0.13	Longbizui section, Wang et al.(2012)
	0.79	0.8
	0.99	0.23
	1	0.86
	0.64	0.29
	0.97	0.52
	0.98	0.59
	0.95	0.27
	0.991546	0.685182	Longbizui section, Chen et al.(2015)
	0.984172	0.789376
	0.806118	0.663649
	0.573354	0.73119
	1	0.79903
	0.662368	0.807047
	0.731587	0.61897
	0.743959	0.621977
	0.8623	0.579845
	0.819431	0.347021

## Sheet: Appendix table 4
Table.4 Time-averaged (545-515Ma) N isotopes in diverse depositional environments in SCB. The approximate ages are calculated according to their distances from the dating layers or the equivalent.Two data at the same age mark the largest and the smallest values in the range.
Depositional environments	Approximate age	15N/Air,‰	Data sources
Shallow shelf	517	2.43	Xiaotan section, Cremonese et al.(2013)
	517	2.65
	518	2.62
	518	2.71
	519	2.75
	519	1.76
	520	1.8
	520	0.58
	521	1.26
	521	0.27
	522	1.4
	522	0.44
	523	0.23
	523	1.78
	524	2.3
	524	2.16
	525	1.71
	525	3.14
	526	2.7
	526	-0.03
	527	0.94
	527	2.32
	528	2.66
	528	3
	529	1.85
	529	4.86
	530	6.25
	530	7.67
	531	6.08
	531	2.74
	532	0.91
	532	5.28
	533	8.8
	533	3.3
	534	1.66
	534	4.09
	535	1.13
	535	3
	536	2.29
	536	5.13
	537	4.31
	537	2.9
	538	4.43
	539	4.86
	540	2.37
	541	5.56
	518	-1.53	Three Gorges Area, Cremonese et al.(2014)
	519	-0.46
	520	1.8
	521	-2.34
	522	0.92
	523	2.36
	525	2.79
	526	2.4
	536	2.62
	537	0.1
	538	2.83
	539	1.45
	540	1.2
Intrashelf basin	519	1.2	Zhongnan section, this study
	521	0
	525	1.7
	526	1.3
	528	0
	530	1.4
	530	1.5
	531	-7.5
	532	1.9
	532	2.4
	538	0.9
Slope	514	-1.2	Nangao section, this study
	515	-0.5
	515	-1.1
	517	-2.3
	517	-3.4
	519	-2.9
	519	-5.9
	520	-3.7
	525	-5.4
	531	-0.2
	536	0.7
	538	-1.3
	539	-1.2
	541	-0.2
	542	-2.1
	520	-0.5	Sancha section, Wang et al.(2015)
	521	-0.1
	525	0.4
Slope-basin	519	-1.93	Longbizui section, Cremonese et al.(2014)
	520	-1.98
	521	-1.68
	527	-1.67
	528	-0.76
	529	-0.36
	530	-0.59
	530	-1.18
	531	-1.04
	531	-0.43
	532	-0.95
	533	0.74
	536	5.94
	537	5.17
	538	2.48
	539	2.8
	541	2.43
Deep water	521	-0.5	Yuanjia section, Wang et al.(2015)
	523	-0.6
	525	0
	527	-1.6
	532	0.7
	534	-0.5
	535	-2.1
	537	-4.3
	538	-2.1
	539	1.4
	540	-1.8
	541	1.4
